# Supplementary material for: A metabolic test to distinguish temporary and persistent renal graft dysfunction prior to transplantation
Source: Commun Med (Lond). 2026 Jul 9;6:388. doi: 10.1038/s43856-026-01736-x (PMC13350869; doi:10.1038/s43856-026-01736-x)
Supplement: Supplementary file 2 — Supplementary Data 1 [file 43856_2026_1736_MOESM2_ESM.xlsx]

## Sheet: Figure 5
metabolized 13CO2				urine production
5 min	30 min	60 min		5 min	30 min	60 min
4.8	6.4	1.6		0.75	0.02	0.07
5.3	2.6	0.5		1.09	0.47	0.06
15.1	2.8	2.2		0.94	0.08	0.04
12.4	2.6	1.6		1.72	0.06	0.02
16.1	4.5	2		0.6	0.42	0.01
3.8	9.1	2.3		0.57	0.02	0.04
4.7	9.9	1.6		0.51	0.02	0.08
11.2	8	1.2		0.41	0.03	0.06
6.7	2	0.8		0.01	0	0.1

## Sheet: Figure 6
	metabolized 13C-acetate
	function	nonfunction
	12.2	1.5
		1.4
		2
		1.7
	12.3
	2.7	0.5
	14.6
	8.5
	5.2
	3.8
